# Supplementary material for: Whey Protein, Leucine- and Vitamin-D-Enriched Oral Nutritional Supplementation for the Treatment of Sarcopenia
Source: Nutrients. 2022 Apr 6;14(7):1524. doi: 10.3390/nu14071524 (PMC9003251; doi:10.3390/nu14071524)
Supplement: Supplementary file 1 [file nutrients-14-01524-s001.zip]

Archive with 1 entries (1 files):
- nutrients-1637789-Supplementary.pdf
